# Supplementary material for: A reliable measure of similarity based on dependency for short time series: an application to gene expression networks
Source: BMC Bioinformatics. 2009 Aug 28;10:270. doi: 10.1186/1471-2105-10-270 (PMC2757031; doi:10.1186/1471-2105-10-270)
Supplement: Additional file 1 — Annotations. A list with the genes' names and functions obtained from the SGD (Saccharomyces Genomic Database) for all the genes presented in the networks described in the text. [file 1471-2105-10-270-S1.xls]

## Sheet: Plan2
gene ID	Documented Transcription Factors	Function
Alpha - factor
YKL162c	Dot6p; Fhl1p	Putative protein of unknown function; green fluorescent protein (GFP)-fusion protein localizes to the mitochondrion
ASH1	Ace2p; Mcm1p; Smp1p; Sok2p; Swi5p	Zinc-finger inhibitor of HO transcription; mRNA is localized and translated in the distal tip of anaphase cells, resulting in accumulation of Ash1p in daughter cell nuclei and inhibition of HO expression; potential Cdc28p substrate
MRH1	Fkh2p; Mcm1p; Met31p; Msn2p; Pho2p; Rpn4p; Stb5p; Yap5p	Protein that localizes primarily to the plasma membrane, also found at the nuclear envelope; the authentic, non-tagged protein is detected in mitochondria in a phosphorylated state; has similarity to Hsp30p and Yro2p
CLB2	Aft1p; Arr1p; Fkh1p; Fkh2p; Mbp1p; Mcm1p; Ndd1p; Rap1p; Reb1p; Rtg3p; Swi4p; Xbp1p	B-type cyclin involved in cell cycle progression; activates Cdc28p to promote the transition from G2 to M phase; accumulates during G2 and M, then targeted via a destruction box motif for ubiquitin-mediated degradation by the proteasome
YRO2	Abf1p; Adr1p; Aft1p; Cat8p; Cin5p; Cst6p; Ecm22p; Fkh2p; Gcn4p; Gis1p; Haa1p; Hap4p; Hsf1p; Met4p; Msn4p; Oaf1p; Rgm1p; Rpn4p; Skn7p; Sok2p; Stb5p; Ste12p; Stp1p; Stp2p; Swi4p; Upc2p; Yap1p; Yap5p; Yap6p	Putative protein of unknown function; the authentic, non-tagged protein is detected in a phosphorylated state in highly purified mitochondria in high-throughput studies; transcriptionally regulated by Haa1p
PIR1	Ace2p; Adr1p; Ecm22p; Gcn4p; Mcm1p; Met4p; Rlm1p; Rpn4p; Smp1p; Sok2p; Ste12p; Swi5p; Tec1p; Yap1p	O-glycosylated protein required for cell wall stability; attached to the cell wall via beta-1,3-glucan; mediates mitochondrial translocation of Apn1p; expression regulated by the cell integrity pathway and by Swi5p during the cell cycle
TPO3	Fkh1p; Fkh2p; Haa1p; Mcm1p; Nrg1p; Sok2p; Ste12p; Swi4p; Tec1p	Polyamine transport protein specific for spermine; localizes to the plasma membrane; member of the major facilitator superfamily
CRH1	Arr1p; Ash1p; Crz1p; Ino4p; Mal33p; Mbp1p; Mcm1p; Phd1p; Rlm1p; Rpn4p; Sok2p; Ste12p; Swi4p; Swi5p; Swi6p; Tec1p	Cell wall protein that functions in the transfer of chitin to beta(1-6)glucan, putative chitin transglycosidase
IQG1	Abf1p; Arr1p; Cad1p; Cha4p; Fkh1p; Fkh2p; Mbp1p; Mcm1p; Yap5p; Yhp1p; Yox1p	Essential protein required for determination of budding pattern, promotes localization of axial markers Bud4p and Cdc12p and functionally interacts with Sec3p, localizes to the contractile ring during anaphase, member of the IQGAP family
MMR1	Fkh1p; Fkh2p; Flo8p; Mcm1p; Rap1p; Stp1p	Phosphorylated protein of the mitochondrial outer membrane, localizes only to mitochondria of the bud; interacts with Myo2p to mediate mitochondrial distribution to buds; mRNA is targeted to the bud via the transport system involving She2p
GPA1	Aro80p; Arr1p; Mcm1p; Phd1p; Rox1p; Ste12p; Tec1p; Yhp1p	GTP-binding alpha subunit of the heterotrimeric G protein that couples to pheromone receptors; negatively regulates the mating pathway by sequestering G(beta)gamma and by triggering an adaptive response; activates Vps34p at the endosome
TAF2	Reb1p	TFIID subunit (150 kDa), involved in RNA polymerase II transcription initiation
DSE4	Ace2p; Pdr1p; Pdr3p; Sfp1p; Sut1p; Swi5p; Yap5p; Yap6p; Yox1p; Zap1p	Daughter cell-specific secreted protein with similarity to glucanases, degrades cell wall from the daughter side causing daughter to separate from mother
EGT2	Ace2p; Azf1p; Mcm1p; Rap1p; Rim101p; Sok2p; Swi5p; Yap1p; Yap5p	Glycosylphosphatidylinositol (GPI)-anchored cell wall endoglucanase required for proper cell separation after cytokinesis, expression is activated by Swi5p and tightly regulated in a cell cycle-dependent manner
AMN1	Ace2p; Fhl1p; Fkh1p; Fkh2p; Leu3p; Mcm1p; Met4p; Phd1p; Rlm1p; Rox1p; Sok2p; Ste12p; Swi5p; Yap1p	Protein required for daughter cell separation, multiple mitotic checkpoints, and chromosome stability; contains 12 degenerate leucine-rich repeat motifs; expression is induced by the Mitotic Exit Network (MEN)
CHS2	Crz1p; Fkh1p; Fkh2p; Mbp1p; Mcm1p; Sfp1p; Stp2p; Yap5p	Chitin synthase II, requires activation from zymogenic form in order to catalyze the transfer of N-acetylglucosamine (GlcNAc) to chitin; required for the synthesis of chitin in the primary septum during cytokinesis
PHO11	Adr1p; Fkh1p; Fkh2p; Gat4p; Gcn4p; Msn2p; Nrg1p; Oaf1p; Pho4p; Rap1p; Rfx1p; Rim101p; Sko1p; Ste12p; Tec1p; Yap1p	One of three repressible acid phosphatases, a glycoprotein that is transported to the cell surface by the secretory pathway; induced by phosphate starvation and coordinately regulated by PHO4 and PHO2
MSA1	Hcm1p; Mbp1p; Mcm1p; Sfp1p; Yhp1p; Yox1p	Activator of G1-specific transcription factors, MBF and SBF, that regulates both the timing of G1-specific gene transcription, and cell cycle initiation; potential Cdc28p substrate
PHO12	Adr1p; Gat4p; Hap4p; Hms1p; Met4p; Msn2p; Oaf1p; Pho2p; Pho4p; Pip2p; Rfx1p; Rim101p; Yap1p	One of three repressible acid phosphatases, a glycoprotein that is transported to the cell surface by the secretory pathway; nearly identical to Pho11p; upregulated by phosphate starvation
MCM2	Ace2p; Hcm1p; Mbp1p; Rpn4p;Swi4p; Yhp1p; Yox1p	Protein involved in DNA replication; component of the Mcm2-7 hexameric complex that binds chromatin as a part of the pre-replicative complex
PHO5	Adr1p; Arg81p; Cdc14p; Fkh2p; Gal4p; Gat4p; Gcn4p; Hac1p; Pdr1p; Pdr3p; Pho2p; Pho4p; Pip2p; Rap1p; Sut1p; Swi4p; Tec1p; Thi2p; Yap1p	Repressible acid phosphatase (1 of 3) that also mediates extracellular nucleotide-derived phosphate hydrolysis; secretory pathway derived cell surface glycoprotein; induced by phosphate starvation and coordinately regulated by PHO4 and PHO2
YPL158C	Ace2p; Ino4p; Mbp1p; Rpn4p; Swi5p; Tos8p	Protein of unknown function; null mutant displays increased frequency of mitochondrial genome loss (petite formation) and reduced growth rate in minimal glycerol media
YLR194C	Crz1p; Gcn4p; Met4p; Pdr1p; Pdr3p; Rgt1p; Rlm1p; Rpn4p; Sfp1p; Sok2p; Swi5p	Structural constituent of the cell wall attached to the plasma membrane by a GPI-anchor; expression is upregulated in response to cell wall stress
PHO3	Fkh2p; Gat4p; Hac1p; Mbp1p; Mcm1p; Met4p; Mig1p; Pdc2p; Pdr1p; Pdr3p; Pho4p; Rfx1p; Sfp1p; Sut1p; Swi4p; Thi2p; Yap1p; Yap5p	Constitutively expressed acid phosphatase similar to Pho5p; brought to the cell surface by transport vesicles; hydrolyzes thiamin phosphates in the periplasmic space, increasing cellular thiamin uptake; expression is repressed by thiamin
MCM7	Flo8p; Mcm1p; Mga1p; Phd1p; Rap1p; Sok2p; Tec1p; Yap5p; Yhp1p; Yox1p	Component of the hexameric MCM complex, which is important for priming origins of DNA replication in G1 and becomes an active ATP-dependent helicase that promotes DNA melting and elongation when activated by Cdc7p-Dbf4p in S-phase
FIG1	Aft1p; Arr1p; Hap4p; Hms1p; Mbp1p; Mga1p; Pdr1p; Rme1p; Rox1p; Sfp1p; Sok2p; Ste12p; Stp2p; Sum1p; Tec1p; Yap3p; Yhp1p; Yox1p	Integral membrane protein required for efficient mating; may participate in or regulate the low affinity Ca2+ influx system, which affects intracellular signaling and cell-cell fusion during mating
MCM4	Dot6p; Yap1p; Yhp1p; Yox1p	Essential helicase component of heterohexameric MCM2-7 complexes which bind pre-replication complexes on DNA and melt the DNA prior to replication; accumulates in the nucleus in G1; homolog of S. pombe Cdc21p
DSE2	Ace2p; Fkh1p; Fkh2p; Mbp1p; Met4p; Pho4p; Sok2p; Swi5p; Yap6p	Daughter cell-specific secreted protein with similarity to glucanases, degrades cell wall from the daughter side causing daughter to separate from mother; expression is repressed by cAMP
MYO1	Arr1p; Dot6p; Fhl1p; Fkh1p; Fkh2p; Gcn4p; Mcm1p; Nrg1p; Sok2p	Type II myosin heavy chain, required for wild-type cytokinesis and cell separation; localizes to the actomyosin ring; binds to myosin light chains Mlc1p and Mlc2p through its IQ1 and IQ2 motifs respectively
CWP1	Arr1p; Cat8p; Fkh2p; Gat4p; Gcn4p; Gzf3p; Hac1p;Hsf1p; Leu3p; Mbp1p; Mga1p; Msn2p; Nrg1p; Pdr1p; Rap1p; Rim101p; Rlm1p; Rme1p; Rox1p; Sfp1p; Sko1p; Smp1p; Sok2p; Stb5p; Ste12p; Stp2p; Swi4p; Tec1p; Tos8p; Yhp1p; Yox1p	Cell wall mannoprotein, linked to a beta-1,3- and beta-1,6-glucan heteropolymer through a phosphodiester bond; involved in cell wall organization
MCM3	Leu3p; Mcm1p; Yhp1p; Yox1p	Protein involved in DNA replication; component of the Mcm2-7 hexameric complex that binds chromatin as a part of the pre-replicative complex
PRY2	Arr1p; Azf1p; Phd1p; Rlm1p; Rpn4p; Ste12p; Swi4p; Swi6p; Tec1p; Yap1p	Protein of unknown function, has similarity to Pry1p and Pry3p and to the plant PR-1 class of pathogen related proteins
CTS1	Abf1p; Ace2p; Fkh1p; Fkh2p; Gcn4p; Rap1p; Rfx1p; Rim101p; Sko1p; Swi5p; Tos8p; Ume6p; Yap1p; Yap5p	Endochitinase, required for cell separation after mitosis; transcriptional activation during late G and early M cell cycle phases is mediated by transcription factor Ace2p
YCRX05w	not found
YKR012c	Arr1p; Pip2p; Rap1p; Rpn4p	Dubious open reading frame unlikely to encode a protein, based on available experimental and comparative sequence data; partially overlaps the verified gene PRY2
SCW10	Arr1p; Ash1p; Crz1p; Hap4p; Mbp1p; Mcm1p; Phd1p; Skn7p; Sok2p; Ste12p; Swi4p; Swi6p; Tec1p; Xbp1p	Cell wall protein with similarity to glucanases; may play a role in conjugation during mating based on mutant phenotype and its regulation by Ste12p
HHF1	Fkh2p; Gcn4p; Hir2p; Sfp1p; Yap1p	One of two identical histone H4 proteins (see also HHF2); core histone required for chromatin assembly and chromosome function; contributes to telomeric silencing; N-terminal domain involved in maintaining genomic integrity
HTA1	Gcr1p; Hir1p; Hpc2p; Rpn4p; Swi4p	One of two nearly identical (see also HTA2) histone H2A subtypes; core histone required for chromatin assembly and chromosome function; DNA damage-dependent phosphorylation by Mec1p facilitates DNA repair; acetylated by Nat4p
SRL1	Azf1p; Fkh2p; Hap4p; Mbp1p; Mcm1p; Met4p; Pdr1p; Rap1p; Sko1p; Sok2p; Ste12p; Swi4p; Swi6p; Tec1p; Yap1p	Mannoprotein that exhibits a tight association with the cell wall, required for cell wall stability in the absence of GPI-anchored mannoproteins; has a high serine-threonine content; expression is induced in cell wall mutants
HHF2	Cat8p; Fhl1p; Flo8p; Gcn4p; Hir2p; Mbp1p; Met28p; Met4p; Swi4p; Yap1p; Yox1p	One of two identical histone H4 proteins (see also HHF1); core histone required for chromatin assembly and chromosome function; contributes to telomeric silencing; N-terminal domain involved in maintaining genomic integrity
SVS1	Arr1p; Cst6p; Ecm22p; Ino4p; Mbp1p; Rap1p; Rlm1p; Ste12p; Swi4p; Swi6p; Tec1p; Yap1p	Cell wall and vacuolar protein, required for wild-type resistance to vanadate
YOR248w	Fkh2p; Hap4p; Mbp1p; Ste12p; Swi4p; Yap1p	Dubious open reading frame, unlikely to encode a functional protein; based on available experimental and comparative sequence data
YNL300w	Arr1p; Ash1p; Azf1p; Rap1p; Rpn4p; Stb5p; Swi4p; Swi6p	Glycosylphosphatidylinositol-dependent cell wall protein, expression is periodic and decreases in respone to ergosterol perturbation or upon entry into stationary phase; depletion increases resistance to lactic acid
SPC98	Aro80p; Stb5p	Component of the microtubule-nucleating Tub4p (gamma-tubulin) complex; interacts with Spc110p at the spindle pole body (SPB) inner plaque and with Spc72p at the SPB outer plaque
HHT2	Fhl1p; Flo8p; Hir2p; Mbp1p; Met28p; Met4p; Swi4p; Tos8p; Yap1p; Yox1p	One of two identical histone H3 proteins (see also HHT1); core histone required for chromatin assembly, involved in heterochromatin-mediated telomeric and HM silencing; regulated by acetylation, methylation, and mitotic phosphorylation
GAS2	Ecm22p; Leu3p; Mot3p; Sum1p; Swi4p; Uga3p	1,3-beta-glucanosyltransferase, involved with Gas4p in spore wall assembly; has similarity to Gas1p
NRM1	Azf1p; Cad1p; Fhl1p; Gcn4p; Hap4p; Mbp1p; Rox1p; Swi4p; Yap1p	Transcriptional co-repressor of MBF (MCB binding factor)-regulated gene expression; Nrm1p associates stably with promoters via MBF to repress transcription upon exit from G1 phase
HTA2	Gcn4p; Gcr1p; Mbp1p; Rpn4p; Swi4p	One of two nearly identical (see also HTA1) histone H2A subtypes; core histone required for chromatin assembly and chromosome function; DNA damage-dependent phosphorylation by Mec1p facilitates DNA repair; acetylated by Nat4p
MFA1	Abf1p; Hap4p; Hms1p; Ino2p; Ino4p; Mcm1p; Mga1p; Nrg1p; Nrg2p; Rim101p; Rme1p; Sfp1p; Skn7p; Ste12p; Swi4p; Tec1p; Yap5p; Yhp1p	Mating pheromone a-factor, made by a cells; interacts with alpha cells to induce cell cycle arrest and other responses leading to mating; biogenesis involves C-terminal modification, N-terminal proteolysis, and export; also encoded by MFA2
HTB1	Cad1p; Cat8p; Hir1p; Swi4p	One of two nearly identical (see HTB2) histone H2B subtypes required for chromatin assembly and chromosome function; Rad6p-Bre1p-Lge1p mediated ubiquitination regulates transcriptional activation, meiotic DSB formation and H3 methylation
HHT1	Fkh2p; Hir2p; Yap1p	One of two identical histone H3 proteins (see also HHT2); core histone required for chromatin assembly, involved in heterochromatin-mediated telomeric and HM silencing; regulated by acetylation, methylation, and mitotic phosphorylation
HTB2	Azf1p; Gcn4p; Gcr1p; Mbp1p; Rap1p; Swi4p; Tec1p	One of two nearly identical (see HTB1) histone H2B subtypes required for chromatin assembly and chromosome function; Rad6p-Bre1p-Lge1p mediated ubiquitination regulates transcriptional activation, meiotic DSB formation and H3 methylation
cdc15
PRY3	Ace2p; Fhl1p; Fkh1p; Fkh2p; Flo8p; Met28p; Met4p; Mga1p; Nrg1p; Nrg2p; Phd1p; Rap1p; Sok2p; Ste12p; Stp2p; Swi5p	Protein of unknown function, has similarity to Pry1p and Pry2p and to the plant PR-1 class of pathogen related proteins
LAP4	Aft1p; Aft2p; Cad1p; Cin5p; Dal80p; Dal81p; Dal82p; Gat1p; Gcn4p; Gln3p; Hms1p; Mbp1p; Msn2p; Msn4p; Pdr3p; Phd1p; Pho2p; Rme1p; Rox1p; Rpn4p; Sok2p; Ste12p; Swi4p; Swi6p; Tec1p; Yap1p; Yap7p	Vacuolar aminopeptidase, often used as a marker protein in studies of autophagy and cytosol to vacuole targeting (CVT) pathway
DSE1	Ace2p; Cad1p; Cbf1p; Cin5p; Fkh1p; Fkh2p; Mbp1p; Rpn4p; Swi5p; Tos8p; Yap5p	Daughter cell-specific protein, may participate in pathways regulating cell wall metabolism; deletion affects cell separation after division and sensitivity to drugs targeted against the cell wall
POL30	Swi4p	Proliferating cell nuclear antigen (PCNA), functions as the sliding clamp for DNA polymerase delta; may function as a docking site for other proteins required for mitotic and meiotic chromosomal DNA replication and for DNA repair
YBR108w	Hcm1p; Sko1p	Protein interacting with Rsv167p; null mutant displays decreased frequency of mitochondrial genome loss (petite formation) and severe growth defect in minimal glycerol media
PRY2	Arr1p; Azf1p; Phd1p; Rlm1p; Rpn4p; Ste12p; Swi4p; Swi6p; Tec1p; Yap1p	Protein of unknown function, has similarity to Pry1p and Pry3p and to the plant PR-1 class of pathogen related proteins
TOS4	Azf1p; Cat8p; Fhl1p; Mal33p; Mbp1p; Rap1p; Swi4p; Swi6p; Tos8p; Yap5p	Transcription factor that binds to a number of promoter regions, particularly promoters of some genes involved in pheromone response and cell cycle; potential Cdc28p substrate; expression is induced in G1 by bound SBF
CSI2	Ash1p; Azf1p; Rap1p; Ste12p; Swi4p; Swi6p; Tec1p; Yap1p	Protein of unknown function; green fluorescent protein (GFP)- fusion protein localizes to the mother side of the bud neck and the vacuole; YOL007C is not an essential gene
CLN2	Gcn4p; Gcr1p; Mbp1p; Mcm1p; Rme1p; Skn7p; Swi4p; Swi6p; Yox1p	G1 cyclin involved in regulation of the cell cycle; activates Cdc28p kinase to promote the G1 to S phase transition; late G1 specific expression depends on transcription factor complexes, MBF (Swi6p-Mbp1p) and SBF (Swi6p-Swi4p)
ERR3	Adr1p; Gis1p; Oaf1p; Pip2p; Rpn4p	Protein of unknown function, has similarity to enolases
PMP1	Fkh2p; Leu3p; Mac1p; Mcm1p; Pho2p; Rap1p; Sok2p; Yap1p; Yox1p	Small single-membrane span proteolipid that functions as a regulatory subunit of the plasma membrane H(+)-ATPase Pma1p, forms unique helix and positively charged cytoplasmic domain that is able to specifically segregate phosphatidylserines
PMA2	Abf1p; Adr1p; Azf1p; Leu3p; Oaf1p	Plasma membrane H+-ATPase, isoform of Pma1p, involved in pumping protons out of the cell; regulator of cytoplasmic pH and plasma membrane potential
PHO3	Fkh2p; Gat4p; Hac1p; Mbp1p; Mcm1p; Met4p; Mig1p; Pdc2p; Pdr1p; Pdr3p; Pho4p; Rfx1p; Sfp1p; Sut1p; Swi4p; Thi2p; Yap1p; Yap5p	Constitutively expressed acid phosphatase similar to Pho5p; brought to the cell surface by transport vesicles; hydrolyzes thiamin phosphates in the periplasmic space, increasing cellular thiamin uptake; expression is repressed by thiamin
SCW4	Arr1p; Flo8p; Leu3p; Mcm1p; Mga1p; Pdr1p; Phd1p; Rpn4p; Skn7p; Sok2p; Ste12p; Swi4p	Cell wall protein with similarity to glucanases; scw4 scw10 double mutants exhibit defects in mating
SSA1	Abf1p; Aft1p; Crz1p; Fkh2p; Gis1p; Hap4p; Hms1p; Hsf1p; Mbp1p; Msn2p; Msn4p; Pdr3p; Phd1p; Rap1p; Rfx1p; Skn7p; Sok2p; Yap1p; Yhp1p	ATPase involved in protein folding and nuclear localization signal (NLS)-directed nuclear transport; member of heat shock protein 70 (HSP70) family; forms a chaperone complex with Ydj1p; localized to the nucleus, cytoplasm, and cell wall
SML1	Adr1p; Arr1p; Mcm1p; Rox1p	Ribonucleotide reductase inhibitor involved in regulating dNTP production; regulated by Mec1p and Rad53p during DNA damage and S phase
PIC2	Aft1p; Fkh2p; Flo8p; Gcn4p; Hap1p; Hap4p; Hms1p; Ino4p; Ixr1p; Met4p; Msn2p; Msn4p; Pdr1p; Rpn4p; Sko1p; Sok2p; Ste12p	Mitochondrial phosphate carrier, imports inorganic phosphate into mitochondria; functionally redundant with Mir1p but less abundant than Mir1p under normal conditions; expression is induced at high temperature
GIT1	Aft1p; Crz1p; Dal81p; Hms1p; Ino2p; Ino4p; Phd1p; Pho2p; Pho4p; Rap1p; Rox1p; Skn7p; Sok2p; Stb5p; Swi4p; Yap1p	Plasma membrane permease, mediates uptake of glycerophosphoinositol and glycerophosphocholine as sources of the nutrients inositol and phosphate; expression and transport rate are regulated by phosphate and inositol availability
CIT2	Cat8p; Crz1p; Cup2p; Fhl1p; Gat1p; Gcn4p; Gcr1p; Gcr2p; Gln3p; Mig1p; Oaf1p; Pdr1p; Pdr3p; Pho4p; Rfx1p; Rgt1p; Rpn4p; Rtg1p; Rtg2p; Rtg3p; Sok2p; Sps18p; Tec1p; Upc2p; Yap1p; Yap5p; Yrr1p	Citrate synthase, catalyzes the condensation of acetyl coenzyme A and oxaloacetate to form citrate, peroxisomal isozyme involved in glyoxylate cycle; expression is controlled by Rtg1p and Rtg2p transcription factors
GLK1	Aft1p; Fhl1p; Gcn4p; Gcr1p; Gcr2p; Hap4p; Msn2p; Msn4p; Pdr1p; Pdr3p; Rap1p; Rpn4p; Stb5p; Stp1p; Stp2p; War1p	Glucokinase, catalyzes the phosphorylation of glucose at C6 in the first irreversible step of glucose metabolism; one of three glucose phosphorylating enzymes; expression regulated by non-fermentable carbon sources
HSP104	Abf1p; Aft1p; Cst6p; Gts1p; Hsf1p; Mbp1p; Met4p; Mga1p; Msn2p; Msn4p; Pdr1p; Put3p; Rap1p; Sfl1p; Skn7p; Yap1p	Heat shock protein that cooperates with Ydj1p (Hsp40) and Ssa1p (Hsp70) to refold and reactivate previously denatured, aggregated proteins; responsive to stresses including: heat, ethanol, and sodium arsenite; involved in [PSI+] propagation
YOX1	Arr1p; Fhl1p; Hap4p; Mbp1p; Mcm1p; Rpn4p; Stb5p; Swi4p; Swi6p; Yap1p	Homeodomain-containing transcriptional repressor, binds to Mcm1p and to early cell cycle boxes (ECBs) in the promoters of cell cycle-regulated genes expressed in M/G1 phase; expression is cell cycle-regulated; potential Cdc28p substrate
DIP5	Adr1p; Arg80p; Arg81p; Ash1p; Dal81p; Gln3p; Hap2p; Nrg1p; Oaf1p; Pdr1p; Phd1p; Rap1p; Rox1p; Sfp1p; Sok2p; Ste12p; Stp1p; Tec1p; Uga3p	Dicarboxylic amino acid permease, mediates high-affinity and high-capacity transport of L-glutamate and L-aspartate; also a transporter for Gln, Asn, Ser, Ala, and Gly
HSP12	Abf1p; Adr1p; Aft1p; Arr1p; Cad1p; Cat8p; Cin5p; Cst6p; Ecm22p; Gat4p; Gcn4p; Gis1p; Gzf3p; Hap4p; Hot1p; Hsf1p; Ino2p; Ino4p; Mbp1p; Mcm1p; Met4p; Mga1p; Mig1p; Mot3p; Msn1p; Msn2p; Msn4p; Pdr1p; Pdr3p; Pho4p; Pip2p; Rap1p; Rfx1p; Rlm1p; Rox1p; Rsc30p; Sfp1p; Skn7p; Sok2p; Sps18p; Spt2p; Ste12p; Swi4p; Tec1p; Tos8p; Upc2p; Xbp1p; Yap1p; Yap5p; Yap6p; Yhp1p; Yox1p	Plasma membrane localized protein that protects membranes from desiccation; induced by heat shock, oxidative stress, osmostress, stationary phase entry, glucose depletion, oleate and alcohol; regulated by the HOG and Ras-Pka pathways
ECM23	Hsf1p; Kar4p; Yap1p	Non-essential protein of unconfirmed function; affects pre-rRNA processing, may act as a negative regulator of the transcription of genes involved in pseudohyphal growth; homologous to Srd1p
PDR5	Aft1p; Ash1p; Cad1p; Crz1p; Ecm22p; Hap4p; Ino4p; Mbp1p; Mga1p; Nrg1p; Oaf1p; Pdr1p; Pdr3p; Rap1p; Rdr1p; Rds1p; Rds2p; Rds3p; Rfx1p; Rtg1p; Rtg3p; Sok2p; Stb5p; Swi4p; Yap1p	Plasma membrane ATP-binding cassette (ABC) transporter, short-lived multidrug transporter actively regulated by Pdr1p; also involved in steroid transport, cation resistance, and cellular detoxification during exponential growth
FET3	Aft1p; Aft2p; Ash1p; Fhl1p; Flo8p; Hac1p; Leu3p; Nrg1p; Nrg2p; Pdr1p; Rox1p; Rpn4p; Yap1p	Ferro-O2-oxidoreductase required for high-affinity iron uptake and involved in mediating resistance to copper ion toxicity, belongs to class of integral membrane multicopper oxidases
OLE1	Adr1p; Aft2p; Arr1p; Cbf1p; Cst6p; Fkh2p; Hap1p; Mga2p; Msn4p; Mss11p; Pdr1p; Pdr3p; Put3p; Rox1p; Rpn4p; Skn7p; Sko1p; Spt23p; Yap1p	Delta(9) fatty acid desaturase, required for monounsaturated fatty acid synthesis and for normal distribution of mitochondria
ALD6	Adr1p; Cad1p; Cat8p; Cin5p; Crz1p; Fhl1p; Flo8p; Gcn4p; Leu3p; Pdr1p; Pdr3p; Pip2p; Rpn4p; Rsf2p; Sko1p; Sok2p; Stb5p; Ste12p; Tec1p; Yap1p	Cytosolic aldehyde dehydrogenase, activated by Mg2+ and utilizes NADP+ as the preferred coenzyme; required for conversion of acetaldehyde to acetate; constitutively expressed; locates to the mitochondrial outer surface upon oxidative stress
ACO1	Cin5p; Dal81p; Fhl1p; Gcr1p; Gcr2p; Hac1p; Hap2p; Hap3p; Hap4p; Hap5p; Leu3p; Mbp1p; Pdr3p; Rtg1p; Rtg2p; Rtg3p; Skn7p; Sok2p; Stb5p	Aconitase, required for the tricarboxylic acid (TCA) cycle and also independently required for mitochondrial genome maintenance; phosphorylated; component of the mitochondrial nucleoid; mutation leads to glutamate auxotrophy
CHS2	Crz1p; Fkh1p; Fkh2p; Mbp1p; Mcm1p; Sfp1p; Stp2p; Yap5p	Chitin synthase II, requires activation from zymogenic form in order to catalyze the transfer of N-acetylglucosamine (GlcNAc) to chitin; required for the synthesis of chitin in the primary septum during cytokinesis
YOR135c	Aft1p; Rtg1p; Rtg3p	Hypothetical protein; null mutant displays increased levels of spontaneous Rad52 foci
CYC1	Aft1p; Elp6p; Gcr1p; Gcr2p; Gis1p; Hap1p; Hap2p; Hap3p; Hap4p; Hap5p; Met4p; Mot3p; Nrg1p; Nrg2p; Pho2p; Yap1p	Cytochrome c, isoform 1; electron carrier of the mitochondrial intermembrane space that transfers electrons from ubiquinone-cytochrome c oxidoreductase to cytochrome c oxidase during cellular respiration
SUR7	Adr1p; Cad1p; Fhl1p; Fkh1p; Fkh2p; Flo8p; Gal4p; Leu3p; Mcm1p; Rap1p; Skn7p; Xbp1p; Yap1p	Putative integral membrane protein; component of eisosomes; associated with endocytosis, along with Pil1p and Lsp1p; sporulation and plasma membrane sphingolipid content are altered in mutants
IDH2	Aft1p; Gcr1p; Hap2p; Hap3p; Hap4p; Hap5p; Msn2p; Nrg1p; Nrg2p; Rpn4p; Rtg1p; Rtg2p; Rtg3p; Skn7p; Yap1p	Subunit of mitochondrial NAD(+)-dependent isocitrate dehydrogenase, which catalyzes the oxidation of isocitrate to alpha-ketoglutarate in the TCA cycle; phosphorylated
GCV2	Adr1p; Aft1p; Arr1p; Bas1p; Cad1p; Cin5p; Gcn4p; Leu3p; Met4p; Pho2p; Pip2p; Reb1p; Rpn4p; Yap1p; Yap5p	P subunit of the mitochondrial glycine decarboxylase complex, required for the catabolism of glycine to 5,10-methylene-THF; expression is regulated by levels of 5,10-methylene-THF in the cytoplasm
DLD3	Cad1p; Cat8p; Cup2p; Dal81p; Gcr1p; Gcr2p; Met4p; Mga1p; Pdr1p; Pdr3p; Phd1p; Rap1p; Rpn4p; Rtg1p; Rtg3p; Yap1p	D-lactate dehydrogenase, part of the retrograde regulon which consists of genes whose expression is stimulated by damage to mitochondria and reduced in cells grown with glutamate as the sole nitrogen source, located in the cytoplasm
ZRT1	Aft1p; Aft2p; Fkh1p; Gcr2p; Gln3p; Gzf3p;Hap5p; Ino4p; Met31p; Met32p; Met4p; Mot3p; Pho2p; Rap1p; Rtg3p; Sok2p; Stp2p; Sut1p; Yap1p; Yhp1p; Yrr1p; Zap1p	High-affinity zinc transporter of the plasma membrane, responsible for the majority of zinc uptake; transcription is induced under low-zinc conditions by the Zap1p transcription factor
FMP12	Adr1p; Aft1p; Arr1p; Cad1p; Crz1p; Hsf1p; Msn2p; Msn4p; Pdr1p; Pdr3p; Sfp1p; Sok2p; Tec1p; Tos8p; Yap1p	Putative protein of unknown function; the authentic, non-tagged protein is detected in highly purified mitochondria in high-throughput studies; null mutant displays decreased frequency of mitochondrial genome loss (petite formation)
SSC1	Hsf1p; Leu3p; Met4p; Msn2p; Rph1p; Yap1p	Mitochondrial matrix ATPase, subunit of the presequence translocase-associated protein import motor (PAM) and of SceI endonuclease; involved in protein folding and translocation into the matrix; phosphorylated; member of HSP70 family
YNL134c	Arr1p; Cad1p; Hal9p; Hcm1p; Hsf1p; Met31p; Msn2p; Msn4p; Pdr1p; Pdr3p; Rox1p; Rtg3p; Yap1p; Yap6p; Yap7p	Putative protein of unknown function with similarity to dehydrogenases from other model organisms; green fluorescent protein (GFP)-fusion protein localizes to both the cytoplasm and nucleus and is induced by the DNA-damaging agent MMS
YBR056w	Adr1p; Crz1p; Gis1p; Msn2p; Msn4p; Stp1p; Stp2p; Yap1p; Yox1p	Putative cytoplasmic protein of unknown function
YOR365c	Cbf1p; Rap1p; Sum1p; Upc2p	Putative protein of unknown function; YOR365C is not an essential protein
PIR1	Ace2p; Adr1p; Ecm22p; Gcn4p; Mcm1p; Met4p; Rlm1p; Rpn4p; Smp1p; Sok2p; Ste12p; Swi5p; Tec1p; Yap1p	O-glycosylated protein required for cell wall stability; attached to the cell wall via beta-1,3-glucan; mediates mitochondrial translocation of Apn1p; expression regulated by the cell integrity pathway and by Swi5p during the cell cycle
SIC1	Ace2p; Dal82p; Swi5p	Inhibitor of Cdc28-Clb kinase complexes that controls G1/S phase transition, preventing premature S phase and ensuring genomic integrity; phosphorylation targets Sic1p for SCF(CDC4)-dependent turnover; functional homolog of mammalian Kip1
AMN1	Ace2p; Fhl1p; Fkh1p; Fkh2p; Leu3p; Mcm1p; Met4p; Phd1p; Rlm1p; Rox1p; Sok2p; Ste12p; Swi5p; Yap1p	Protein required for daughter cell separation, multiple mitotic checkpoints, and chromosome stability; contains 12 degenerate leucine-rich repeat motifs; expression is induced by the Mitotic Exit Network (MEN)
KCC4	Cin5p; Dal81p; Mcm1p; Pdr1p; Phd1p; Rap1p; Stp1p; Stp2p; Ume6p	Protein kinase of the bud neck involved in the septin checkpoint, associates with septin proteins, negatively regulates Swe1p by phosphorylation, shows structural homology to bud neck kinases Gin4p and Hsl1p
POL12	Mbp1p; Rpn4p; Yap1p	B subunit of DNA polymerase alpha-primase complex, required for initiation of DNA replication during mitotic and premeiotic DNA synthesis; also functions in telomere capping and length regulation
RFA1	Dot6p; Gal4p; Mbp1p; Yap1p; Yap5p; Yhp1p	Subunit of heterotrimeric Replication Protein A (RPA), which is a highly conserved single-stranded DNA binding protein involved in DNA replication, repair, and recombination
MSH2	Arr1p	Protein that forms heterodimers with Msh3p and Msh6p that bind to DNA mismatches to initiate the mismatch repair process; contains a Walker ATP-binding motif required for repair activity; Msh2p-Msh6p binds to and hydrolyzes ATP
SNU66	Yox1p	Component of the U4/U6.U5 snRNP complex involved in pre-mRNA splicing via spliceosome; has homology to human SART-1 and to an S. pombe protein; snu66 null mutation confers cold-sensitivity but is not lethal at normal growth temperatures
SCW11	Ace2p; Fkh1p; Fkh2p; Kar4p; Met4p; Pdr1p; Pdr3p; Sok2p; Ste12p; Swi5p; Yap5p	Cell wall protein with similarity to glucanases; may play a role in conjugation during mating based on its regulation by Ste12p
YFL064c	Gat3p; Ifh1p; Pdr3p; Phd1p; Sok2p; Swi4p; Swi5p; Yap5p	Putative protein of unknown function
YLR049c	Arr1p; Gcn4p; Hap2p; Hap5p; Rtg3p; Swi5p; Yap7p	Putative protein of unknown function
SLY41	Hcm1p; Pdr1p; Sok2p	Protein involved in ER-to-Golgi transport
RME1	Ace2p; Rds2p; Rme1p; Skn7p; Swi5p; Yhp1p	Zinc finger protein involved in control of meiosis; prevents meiosis by repressing IME1 expression and promotes mitosis by activating CLN2 expression; directly repressed by a1-a2 regulator; mediates cell type control of sporulation
YPS3	Cad1p; Cin5p; Crz1p; Dal82p; Fhl1p; Gcr2p; Ifh1p; Nrg1p; Pdr1p; Rim101p; Rlm1p; Rme1p; Skn7p; Sok2p; Stp1p; Stp2p; Swi4p; Tye7p; Yap6p	Aspartic protease, attached to the plasma membrane via a glycosylphosphatidylinositol (GPI) anchor
CTS1	Abf1p; Ace2p; Fkh1p; Fkh2p; Gcn4p; Rap1p; Rfx1p; Rim101p; Sko1p; Swi5p; Tos8p; Ume6p; Yap1p; Yap5p	Endochitinase, required for cell separation after mitosis; transcriptional activation during late G and early M cell cycle phases is mediated by transcription factor Ace2p
YDL119C	Adr1p; Hsf1p; Met4p; Swi5p	Putative mitochondrial transport protein; GFP-fusion protein is induced in response to the DNA-damaging agent MMS; the authentic, non-tagged protein is detected in purified mitochondria
SAG1	Mcm1p; Pho4p; Rgm1p; Ste12p	Alpha-agglutinin of alpha-cells, binds to Aga1p during agglutination, N-terminal half is homologous to the immunoglobulin superfamily and contains binding site for a-agglutinin, C-terminal half is highly glycosylated and contains GPI anchor
YCR007c	Crz1p	Putative integral membrane protein, member of DUP240 gene family; YCR007C is not an essential gene
NCE102	Adr1p; Aft1p; Fhl1p; Fkh2p; Flo8p; Met4p; Mig1p; Msn2p; Msn4p; Nrg1p; Nrg2p; Pdr1p; Pdr3p; Rap1p; Skn7p; Sok2p; Stb5p; Ste12p; Stp2p; Swi4p; Tec1p; War1p; Yap5p; Yap6p	Protein of unknown function; contains transmembrane domains; involved in secretion of proteins that lack classical secretory signal sequences; component of the detergent-insoluble glycolipid-enriched complexes (DIGs)
SVS1	Arr1p; Cst6p; Ecm22p; Ino4p; Mbp1p; Rap1p; Rlm1p; Ste12p; Swi4p; Swi6p; Tec1p; Yap1p	Cell wall and vacuolar protein, required for wild-type resistance to vanadate
WSC4	Abf1p; Ace2p; Arr1p; Fkh2p; Gln3p; Gzf3p; Hac1p; Hsf1p; Leu3p; Mal33p; Mcm1p; Mga1p; Nrg1p; Nrg2p; Pdr1p; Phd1p; Rap1p; Rim101p; Sfp1p; Sok2p; Stb5p; Xbp1p; Yap1p	ER membrane protein involved in the translocation of soluble secretory proteins and insertion of membrane proteins into the ER membrane; may also have a role in the stress response but has only partial functional overlap with WSC1-3
RNR3	Adr1p; Arr1p; Azf1p; Bye1p; Cad1p; Gat3p; Gat4p; Gis1p; Hms1p; Hsf1p; Mig1p; Msn2p; Msn4p; Rap1p; Rfx1p; Rme1p; Rox1p; Sut1p; Swi4p; Tos8p; Upc2p; Xbp1p; Yap1p; Yap5p; Yhp1p; Yox1p; YPR015C	Ribonucleotide-diphosphate reductase (RNR), large subunit; the RNR complex catalyzes the rate-limiting step in dNTP synthesis and is regulated by DNA replication and DNA damage checkpoint pathways via localization of the small subunits
IRC8	Aft1p; Arr1p; Fkh1p; Fkh2p; Mcm1p; Pho4p; Rap1p; Ume6p	Bud tip localized protein of unknown function; mRNA is targeted to the bud by a She2p dependent transport system; mRNA is cell cycle regulated via Fkh2p, peaking in G2/M phase; null mutant displays increased levels of spontaneous Rad52p foc
BNA3	Arr1p; Cbf1p; Cst6p; Ecm22p; Gcn4p; Ino4p; Mcm1p; Met31p; Met32p; Rim101p; Rpn4p; Yap1p	Kynurenine aminotransferase, catalyzes formation of kynurenic acid from kynurenine; potential Cdc28p substrate
YGR151c	Arr1p; Swi4p	Dubious open reading frame unlikely to encode a protein, based on available experimental and comparative sequence data; overlaps almost completely with the verified ORF RSR1/BUD1/YGR152C
HSP150	Abf1p; Ace2p; Fhl1p; Flo8p; Mcm1p; Phd1p; Pho2p; Rap1p; Rlm1p; Sok2p; Sps18p; Sut1p; Swi5p; Yap1p; Yhp1p; Yox1p	O-mannosylated heat shock protein that is secreted and covalently attached to the cell wall via beta-1,3-glucan and disulfide bridges; required for cell wall stability; induced by heat shock, oxidative stress, and nitrogen limitation
CWP1	Arr1p; Cat8p; Fkh2p; Gat4p; Gcn4p; Gzf3p; Hac1p; Hsf1p; Leu3p; Mbp1p; Mga1p; Msn2p; Nrg1p; Pdr1p; Rap1p; Rim101p; Rlm1p; Rme1p; Rox1p; Sfp1p; Sko1p; Smp1p; Sok2p; Stb5p; Ste12p; Stp2p; Swi4p; Tec1p; Tos8p; Yhp1p; Yox1p	Cell wall mannoprotein, linked to a beta-1,3- and beta-1,6-glucan heteropolymer through a phosphodiester bond; involved in cell wall organization
CYT1	Cbf1p; Cin5p; Flo8p; Gsm1p; Hap1p; Hap2p; Hap3p; Hap4p; Hap5p; Mig1p; Rpn4p; Swi6p; Yap5p	Cytochrome c1, component of the mitochondrial respiratory chain; expression is regulated by the heme-activated, glucose-repressed Hap2p/3p/4p/5p CCAAT-binding complex
YCL012w	Aft1p; Dal81p; Fkh1p; Fkh2p; Rap1p; Stp1p	Protein involved in bud-site selection and required for axial budding pattern; localizes with septins to bud neck in mitosis and may constitute an axial landmark for next round of budding
YCL022c	not found
YBL100c	no documented TF	Dubious open reading frame unlikely to encode a protein, based on available experimental and comparative sequence data; almost completely overlaps the 5' end of ATP1
CLN1	Azf1p; Fhl1p; Fkh1p; Fkh2p; Flo8p; Gcn4p; Gcr1p; Mbp1p; Mcm1p; Pdr1p; Phd1p; Rap1p; Rme1p; Skn7p; Sok2p; Ste12p; Swi4p; Swi6p; Tec1p; Xbp1p	G1 cyclin involved in regulation of the cell cycle; activates Cdc28p kinase to promote the G1 to S phase transition; late G1 specific expression depends on transcription factor complexes, MBF (Swi6p-Mbp1p) and SBF (Swi6p-Swi4p)
HOF1	Arg80p; Fkh1p; Fkh2p; Mcm1p	Bud neck-localized, SH3 domain-containing protein required for cytokinesis; regulates actomyosin ring dynamics and septin localization; interacts with the formins, Bni1p and Bnr1p, and with Cyk3p, Vrp1p, and Bni5p
CDC5	Fkh1p; Fkh2p; Mcm1p; Yox1p	Polo-like kinase with similarity to Xenopus Plx1 and S. pombe Plo1p; found at bud neck, nucleus and SPBs; has multiple functions in mitosis and cytokinesis through phosphorylation of substrates; may be a Cdc28p substrate
MMR1	Fkh1p; Fkh2p; Flo8p; Mcm1p; Rap1p; Stp1p	Phosphorylated protein of the mitochondrial outer membrane, localizes only to mitochondria of the bud; interacts with Myo2p to mediate mitochondrial distribution to buds; mRNA is targeted to the bud via the transport system involving She2p
PTR2	Adr1p; Cup9p; Dal81p; Fhl1p; Fkh2p; Gat1p; Gln3p; Nrg1p; Nrg2p; Sfp1p; Skn7p; Sok2p; Stp1p; Stp2p; Swi4p; Thi2p; Upc2p; Yap5p; Yap6p; Yox1p	Integral membrane peptide transporter, mediates transport of di- and tri-peptides; conserved protein that contains 12 transmembrane domains; PTR2 expression is regulated by the N-end rule pathway via repression by Cup9p
YER181c	Rox1p	Dubious open reading frame unlikely to encode a protein, based on available experimental and comparative data; extensively overlaps a Ty1 LTR; protein product is detected in highly purified mitochondria in high-throughput studies
GIC2	Adr1p; Azf1p; Fhl1p; Fkh2p; Flo8p; Mbp1p; Mcm1p; Mga1p; Phd1p; Rlm1p; Rpn4p; Sfp1p; Skn7p; Sok2p; Ste12p; Swi4p; Swi6p; Tec1p; Ume6p; Xbp1p	Protein of unknown function involved in initiation of budding and cellular polarization, interacts with Cdc42p via the Cdc42/Rac-interactive binding (CRIB) domain
SWI5	Azf1p; Fkh1p; Fkh2p; Ino2p; Ino4p; Mcm1p; Rap1p; Reb1p; Rtg3p; Sfp1p; Sok2p; Ste12p; Uga3p; Yap1p; Yap5p	Transcription factor that activates transcription of genes expressed at the M/G1 phase boundary and in G1 phase; localization to the nucleus occurs during G1 and appears to be regulated by phosphorylation by Cdc28p kinase
MSH6	Dot6p; Mbp1p	Protein required for mismatch repair in mitosis and meiosis, forms a complex with Msh2p to repair both single-base & insertion-deletion mispairs; potentially phosphorylated by Cdc28p
HLR1	Hac1p; Hcm1p; Hsf1p; Mbp1p; Mcm1p; Oaf1p; Phd1p; Sok2p; Ste12p; Tec1p	Protein involved in regulation of cell wall composition and integrity and response to osmotic stress; overproduction suppresses a lysis sensitive PKC mutation; similar to Lre1p, which functions antagonistically to protein kinase A
HPT1	Adr1p; Cad1p; Pdr1p; Pdr3p; Phd1p; Rpn4p; Sfp1p; Stb5p	Dimeric hypoxanthine-guanine phosphoribosyltransferase, catalyzes the formation of both inosine monophosphate and guanosine monophosphate; mutations in the human homolog HPRT1 can cause Lesch-Nyhan syndrome and Kelley-Seegmiller syndrome
PMA1	Ace2p; Azf1p; Fhl1p; Fkh2p; Gln3p; Hsf1p; Leu3p; Mbp1p; Mcm1p; Pdr1p; Rap1p; Skn7p; Swi4p	Plasma membrane H+-ATPase, pumps protons out of the cell; major regulator of cytoplasmic pH and plasma membrane potential; part of the P2 subgroup of cation-transporting ATPases
ASF1	Cbf1p; Fhl1p; Flo8p; Mbp1p; Mcm1p; Phd1p; Pho4p; Rap1p; Skn7p; Sok2p; Ste12p; Yhp1p	Nucleosome assembly factor, involved in chromatin assembly and disassembly, anti-silencing protein that causes derepression of silent loci when overexpressed; plays a role in regulating Ty1 transposition
RSR1	Arr1p; Dot6p; Met4p; Rpn4p; Ste12p; Swi4p; Tec1p	GTP-binding protein of the ras superfamily required for bud site selection, morphological changes in response to mating pheromone, and efficient cell fusion; localized to the plasma membrane; significantly similar to mammalian Rap GTPases
PST1	Ace2p; Ash1p; Cbf1p; Hap4p; Met4p; Pdr1p; Pdr3p; Rlm1p; Rpn4p; Sok2p; Swi5p; Tec1p; Ume6p; Yap1p; Zap1p	Cell wall protein that contains a putative GPI-attachment site; secreted by regenerating protoplasts; up-regulated by activation of the cell integrity pathway, as mediated by Rlm1p; upregulated by cell wall damage via disruption of FKS1
AGP1	Aft1p; Cin5p; Dal81p; Gcn4p; Gzf3p; Leu3p; Mcm1p; Msn2p; Msn4p; Pdr1p; Phd1p; Rap1p; Rtg1p; Rtg3p; Stp1p; Stp2p; Swi4p; Tos8p; Ume6p; Yap1p; Yox1p; Yrr1p	Low-affinity amino acid permease with broad substrate range, involved in uptake of asparagine, glutamine, and other amino acids; expression is regulated by the SPS plasma membrane amino acid sensor system (Ssy1p-Ptr3p-Ssy5p)
YGP1	Aft1p; Crz1p; Cst6p; Ecm22p; Gis1p; Haa1p; Hac1p; Hsf1p; Ino2p; Ino4p; Mbp1p; Mcm1p; Met31p; Met4p; Mig1p; Msn2p; Msn4p; Oaf1p; Pdr1p; Pdr3p; Pho4p; Rlm1p; Sfp1p; Sok2p; Ste12p; Stp1p; Stp2p; Tec1p; Yap1p; YPR015C	Cell wall-related secretory glycoprotein; induced by nutrient deprivation-associated growth arrest and upon entry into stationary phase; may be involved in adaptation prior to stationary phase entry; has similarity to Sps100p
PMS1	Met28p; Swi4p; Yhp1p	ATP-binding protein required for mismatch repair in mitosis and meiosis; functions as a heterodimer with Mlh1p, binds double- and single-stranded DNA via its N-terminal domain, similar to E. coli MutL
PIN4	Adr1p; Aft1p; Yox1p	Protein involved in G2/M phase progression and response to DNA damage, interacts with Rad53p; contains an RNA recognition motif, a nuclear localization signal, and several SQ/TQ cluster domains; hyperphosphorylated in response to DNA damage
FAA4	Cin5p; Fhl1p; Mga2p; Pdr3p; Spt23p; Ste12p; Tec1p; Yap1p	Long chain fatty acyl-CoA synthetase, regulates protein modification during growth in the presence of ethanol, functions to incorporate palmitic acid into phospholipids and neutral lipids
HTB2	Azf1p; Gcn4p; Gcr1p; Mbp1p; Rap1p; Swi4p; Tec1p	One of two nearly identical (see HTB1) histone H2B subtypes required for chromatin assembly and chromosome function; Rad6p-Bre1p-Lge1p mediated ubiquitination regulates transcriptional activation, meiotic DSB formation and H3 methylation
CLB2	Aft1p; Arr1p; Fkh1p; Fkh2p; Mbp1p; Mcm1p; Ndd1p; Rap1p; Reb1p; Rtg3p; Swi4p; Xbp1p	B-type cyclin involved in cell cycle progression; activates Cdc28p to promote the transition from G2 to M phase; accumulates during G2 and M, then targeted via a destruction box motif for ubiquitin-mediated degradation by the proteasome
MUM3	Ecm22p; Ino4p; Leu3p; Oaf1p; Rpn4p; Sok2p; Yhp1p	Protein of unknown function involved in the organization of the outer spore wall layers; has similarity to the tafazzins superfamily of acyltransferases
TRE2	Hap4p; Yrr1p	Protein that functions with Tre1p to regulate ubiquitylation and vacuolar degradation of the metal transporter Smf1p; has similarity to transferrin receptors; inviability of null mutant in systematic studies is due to proximity to CDC31
MET17	Cbf1p; Gcn4p; Hac1p; Leu3p; Met31p; Met32p; Met4p; Pdr1p; Rap1p; Ste12p; Tec1p; Yap1p	Methionine and cysteine synthase (O-acetyl homoserine-O-acetyl serine sulfhydrylase), required for sulfur amino acid synthesis
PIR3	Ace2p; Adr1p; Ash1p; Cad1p; Cin5p; Gat4p; Gis1p; Hap4p; Hsf1p; Ino2p; Mbp1p; Mcm1p; Met4p; Mga1p; Msn2p; Oaf1p; Rfx1p; Rlm1p; Rpn4p; Sfp1p; Smp1p; Sok2p; Sps18p; Ste12p; Stp2p; Swi5p; Tec1p; Upc2p; Xbp1p; Yap1p; Yap5p; Yap6p	O-glycosylated covalently-bound cell wall protein required for cell wall stability; expression is cell cycle regulated, peaking in M/G1 and also subject to regulation by the cell integrity pathway
GAP1	Cad1p; Cat8p; Cin5p; Cst6p; Dal80p; Dal81p; Gat1p; Gcn4p; Gln3p; Gzf3p; Hap1p; Hms1p; Rme1p; Rtg1p; Rtg3p; Sok2p; Stb5p; Ste12p; Tec1p; Tos8p; Yap5p; Yap6p	General amino acid permease; localization to the plasma membrane is regulated by nitrogen source
Elutriation
DBP2	Aft1p; Azf1p; Hcm1p; Put3p; Sfp1p; Stb5p; Yap1p	Essential ATP-dependent RNA helicase of the DEAD-box protein family, involved in nonsense-mediated mRNA decay and rRNA processing
NSR1	Fkh2p; Mss11p; Pdr1p; Pdr3p; Rap1p; Sfp1p; Sko1p; Yap1p	Nucleolar protein that binds nuclear localization sequences, required for pre-rRNA processing and ribosome biogenesis
BRX1	Abf1p; Cad1p; Dal82p; Met4p; Pdr1p; Pdr3p; Sfp1p; Sko1p; Tos8p	Nucleolar protein, constituent of 66S pre-ribosomal particles; depletion leads to defects in rRNA processing and a block in the assembly of large ribosomal subunits; possesses a sigma(70)-like RNA-binding motif
NOP12	Fhl1p; Gts1p; Met4p; Oaf1p; Rap1p; Sfp1p; Stb5p	Nucleolar protein, required for pre-25S rRNA processing; contains an RNA recognition motif (RRM) and has similarity to Nop13p, Nsr1p, and putative orthologs in Drosophila and S. pombe
NOG1	Cst6p; Gcn4p; Met4p; Pdr3p; Rtg3p; Sfp1p; Stb5p; Yhp1p; Yox1p	Putative GTPase that associates with free 60S ribosomal subunits in the nucleolus and is required for 60S ribosomal subunit biogenesis; constituent of 66S pre-ribosomal particles; member of the ODN family of nucleolar G-proteins
GIT1	Aft1p; Crz1p; Dal81p; Hms1p; Ino2p; Ino4p; Phd1p; Pho2p; Pho4p; Rap1p; Rox1p; Skn7p; Sok2p; Stb5p; Swi4p; Yap1p	Plasma membrane permease, mediates uptake of glycerophosphoinositol and glycerophosphocholine as sources of the nutrients inositol and phosphate; expression and transport rate are regulated by phosphate and inositol availability
YOR338w	Azf1p; Cdc14p; Crz1p; Pip2p; Rap1p; Rgt1p; Rox1p; Swi4p; Tos8p; Ume6p; Yhp1p; Yox1p	Putative protein of unknown function; YOR338W transcription is regulated by Azf1p and its transcript is a specific target of the G protein effector Scp160p; identified as being required for sporulation in a high-throughput mutant screen
YLR198c	Met4p; Yap1p	Dubious open reading frame unlikely to encode a protein, based on available experimental and comparative sequence data; overlaps the verified gene SIK1/YLR197W
YGR160w	Arr1p; Rpn4p	Dubious open reading frame unlikely to encode a functional protein, based on available experimental and comparative sequence data
CPA1	Aft2p; Arg80p; Arg81p; Azf1p; Cad1p; Cbf1p; Cin5p; Cst6p; Fhl1p; Gcn4p; Gcr2p; Gzf3p; Hap5p; Mga1p; Pdr1p; Pdr3p; Phd1p; Pip2p; Put3p; Rap1p; Rtg3p; Sko1p; Xbp1p	Small subunit of carbamoyl phosphate synthetase, which catalyzes a step in the synthesis of citrulline, an arginine precursor; translationally regulated by an attenuator peptide encoded by YOR302W within the CPA1 mRNA 5'-leader
DCS2	Aft1p; Arr1p; Azf1p; Cad1p; Cin5p; Crz1p; Cst6p; Fkh2p; Gat4p; Gis1p; Ino2p; Ino4p; Mbp1p; Met4p; Mig1p; Mot3p; Msn2p; Msn4p; Mss11p; Pdr1p; Pdr3p; Pho4p; Rox1p; Rpn4p; Sko1p; Sok2p; Yap7p	Non-essential, stress induced regulatory protein containing a HIT (histidine triad) motif; modulates m7G-oligoribonucleotide metabolism; inhibits Dcs1p; regulated by Msn2p, Msn4p, and the Ras-cAMP-cAPK signaling pathway, similar to Dcs1p.
PRP24	Dot6p	Splicing factor that reanneals U4 and U6 snRNPs during spliceosome recycling
RPC53	Sfp1p	RNA polymerase III subunit C53
CTR86	no documented TF	Essential protein of unknown function; upstream region contains a Gcn4p responsive site suggesting a possible role in amino acid biosynthesis
HSP104	Abf1p;Aft1p; Cst6p; Gts1p; Hsf1p; Mbp1p; Met4p; Mga1p; Msn2p; Msn4p; Pdr1p; Put3p; Rap1p; Sfl1p; Skn7p; Yap1p	Heat shock protein that cooperates with Ydj1p (Hsp40) and Ssa1p (Hsp70) to refold and reactivate previously denatured, aggregated proteins; responsive to stresses including: heat, ethanol, and sodium arsenite; involved in [PSI+] propagation
HSP42	Abf1p; Adr1p; Aft1p; Cad1p; Crz1p; Hms1p; Hsf1p; Mbp1p; Msn2p; Msn4p; Pdr1p; Pdr3p; Rme1p; Rox1p; Rtg3p; Skn7p; Sok2p; Stb5p; Ste12p; Stp1p; Stp2p; Swi4p; Tec1p; Upc2p; Yap1p; Yhp1p; Yox1p; YPR015C	Small heat shock protein (sHSP) with chaperone activity; forms barrel-shaped oligomers that suppress unfolded protein aggregation; involved in cytoskeleton reorganization after heat shock
UTP13	Abf1p; Adr1p; Arr1p; Cad1p; Pdr3p; Rpn4p; Sfp1p; Stb5p; Yhp1p	Nucleolar protein, component of the small subunit (SSU) processome containing the U3 snoRNA that is involved in processing of pre-18S rRNA
NOP58	Abf1p; Arr1p; Met4p; Pdr3p; Rpn4p; Stb5p; Yap1p	Protein involved in pre-rRNA processing, 18S rRNA synthesis, and snoRNA synthesis; component of the small subunit processome complex, which is required for processing of pre-18S rRNA
RDH54	Rpn4p; Xbp1p; Yap1p; Yhp1p	DNA-dependent ATPase, stimulates strand exchange by modifying the topology of double-stranded DNA; involved in recombinational repair of DNA double-strand breaks during mitosis and meiosis; proposed to be involved in crossover interference
BCP1	Abf1p; Adr1p; Met4p; Pdr3p; Yap7p	Essential protein involved in nuclear export of Mss4p, which is a lipid kinase that generates phosphatidylinositol 4,5-biphosphate and plays a role in actin cytoskeleton organization and vesicular transport
NEW1	Fkh1p; Pdr3p; Rap1p; Yap1p; Yox1p	ATP binding cassette family member; Asn/Gln-rich rich region supports [NU+] prion formation, susceptibility to [PSI+] prion induction and aggregation of a fragment of the human Machado-Joseph Disease protein
FOX2	Abf1p; Adr1p; Arr1p; Hap4p; Hsf1p; Msn2p; Oaf1p; Pip2p; Sok2p; Stb5p; Ume6p; Xbp1p	Multifunctional enzyme of the peroxisomal fatty acid beta-oxidation pathway; has 3-hydroxyacyl-CoA dehydrogenase and enoyl-CoA hydratase activities
DSE4	Ace2p; Pdr1p; Pdr3p; Sfp1p; Sut1p; Swi5p; Yap5p; Yap6p; Yox1p; Zap1p	Daughter cell-specific secreted protein with similarity to glucanases, degrades cell wall from the daughter side causing daughter to separate from mother
YIL057c	Adr1p; Arr1p; Fhl1p; Flo8p; Mga1p; Phd1p; Rap1p; Sfp1p; Sok2p; Stp2p; Tos8p; Xbp1p; Yhp1p; Yox1p	Putative protein of unknown function; expression induced under carbon limitation and repressed under high glucose
YDL124w	Aft1p; Aft2p; Crz1p; Dal82p; Ecm22p; Fhl1p; Hac1p; Hap1p; Msn2p; Msn4p; Pdr1p; Pdr3p; Phd1p; Rme1p; Sok2p; Yap1p; Yap7p; Yox1p	NADPH-dependent alpha-keto amide reductase; reduces aromatic alpha-keto amides, aliphatic alpha-keto esters, and aromatic alpha-keto esters; member of the aldo-keto reductase (AKR) family
YNL057w	Abf1p; Pho2p; Yap1p	Dubious open reading frame unlikely to encode a protein, based on available experimental and comparative sequence data
YDL063c	Abf1p; Mss11p; Pdr1p; Sfp1p; Sko1p; Sok2p; Stb5p	Putative protein of unknown function; green fluorescent protein (GFP)-fusion protein localizes to the cytoplasm and nucleus; YDL063C is not an essential gene
YBR089w	Met4p; Yap1p	Dubious open reading frame unlikely to encode a protein, based on available experimental and comparative sequence data; almost completely overlaps the verified gene POL30
YBR056w	Adr1p; Crz1p; Gis1p; Msn2p; Msn4p; Stp1p; Stp2p; Yap1p; Yox1p	Putative cytoplasmic protein of unknown function
YPL068c	Cbf1p; Flo8p; Ino4p; Pdr1p; Pdr3p; Sok2p; Swi4p	Protein of unknown function; green fluorescent protein (GFP)-fusion protein localizes to the nucleus and is induced in response to the DNA-damaging agent MMS
YBR238c	Flo8p; Pho2p; Sfp1p; Sok2p; Stp3p	Mitochondrial membrane protein with similarity to Rmd9p; not required for respiratory growth but causes a synthetic respiratory defect in combination with rmd9 mutations; transcriptionally up-regulated by TOR; deletion increases life span
YNL050c	Arg80p; Hal9p; Leu3p; Sfp1p	Putative protein of unknown function; YNL050c is not an essential gene
YKR012c	Arr1p; Pip2p; Rap1p; Rpn4p	Dubious open reading frame unlikely to encode a protein, based on available experimental and comparative sequence data; partially overlaps the verified gene PRY2
RTN2	Aft1p; Cad1p; Met4p; Msn2p; Msn4p; Pdr1p; Rpn4p; Yap1p; Yap7p	Protein of unknown function; has similarity to mammalian reticulon proteins; member of the RTNLA (reticulon-like A) subfamily
TRF5	Oaf1p; Pip2p; Stb5p; Swi4p	Poly (A) polymerase involved in nuclear RNA quality control based on: homology with Trf4p, genetic interactions with TRF4 mutants, physical interaction with Mtr4p (TRAMP subunit), and by direct assay; disputed role as a sigma DNA polymerase
RRB1	Cbf1p; Fzf1p; Pdr3p; Sfp1p; Yox1p	Essential nuclear protein involved in early steps of ribosome biogenesis; physically interacts with the ribosomal protein Rpl3p
SNU13	Ifh1p; Met4p; Pdr3p; Sfp1p; Stb5p; Yap1p	RNA binding protein, part of U3 snoRNP involved in rRNA processing, part of U4/U6-U5 tri-snRNP involved in mRNA splicing, similar to human 15.5K protein
HXK1	Adr1p; Aft1p; Arr1p; Cst6p; Gcr1p; Gis1p; Hap4p; Hsf1p; Ino2p; Ino4p; Mig1p; Mig2p; Msn2p; Msn4p; Nrg1p; Nrg2p; Pdr1p; Pdr3p; Rox1p; Sok2p; Ste12p; Tec1p; Yap1p; Yhp1p	Hexokinase isoenzyme 1, a cytosolic protein that catalyzes phosphorylation of glucose during glucose metabolism; expression is highest during growth on non-glucose carbon sources; glucose-induced repression involves the hexokinase Hxk2p
GAD1	Aft1p; Arr1p; Cad1p; Cst6p; Gat3p; Gat4p; Gcn4p; Gis1p; Hap4p; Hcm1p; Ino2p; Ino4p; Mbp1p; Met4p; Mig1p; Msn2p; Msn4p; Nrg1p; Nrg2p; Oaf1p; Pdr3p; Rap1p; Rpn4p; Sok2p; Stp1p; Stp2p; Yap1p	Glutamate decarboxylase, converts glutamate into gamma-aminobutyric acid (GABA) during glutamate catabolism; involved in response to oxidative stress
STF2	Adr1p; Aft1p; Arr1p; Gis1p; Hac1p; Ino2p; Ino4p; Msn2p; Msn4p; Pdr1p; Pdr3p; Rpn4p; Yap1p	Protein involved in regulation of the mitochondrial F1F0-ATP synthase; Stf1p and Stf2p act as stabilizing factors that enhance inhibitory action of the Inh1p protein
RPA43	Adr1p; Ino4p; Mcm1p; Met4p; Pdr3p; Rap1p; Sfp1p	RNA polymerase I subunit A43
PHM7	Aft1p; Arr1p; Cin5p; Crz1p; Cst6p; Fhl1p; Gat3p; Gat4p; Gis1p; Hal9p; Met4p; Mig1p; Mot3p; Msn2p; Msn4p; Nrg1p; Oaf1p; Rap1p; Rme1p; Rox1p; Rpn4p; Sok2p; Stp2p; Tec1p; Xbp1p; Yap1p; Yap6p; Zap1p	Protein of unknown function, expression is regulated by phosphate levels; green fluorescent protein (GFP)-fusion protein localizes to the cell periphery and vacuole
MSC1	Abf1p; Adr1p; Aft1p; Arr1p; Cad1p; Cin5p; Cst6p; Gis1p; Mbp1p; Met4p; Mig1p; Msn2p; Msn4p; Oaf1p; Pdr3p; Rox1p; Rpn4p; Sok2p; Swi4p; Yap1p; Yap5p; Yap6p	Protein of unknown function; mutant is defective in directing meiotic recombination events to homologous chromatids; the authentic, non-tagged protein is detected in highly purified mitochondria and is phosphorylated
GSY2	Adr1p; Aft1p; Arr1p; Crz1p; Gcn4p; Gts1p; Ixr1p; Leu3p; Msn2p; Msn4p; Rtg3p; Skn7p; Sok2p; Swi4p; Yap1p	Glycogen synthase, similar to Gsy1p; expression induced by glucose limitation, nitrogen starvation, heat shock, and stationary phase; activity regulated by cAMP-dependent, Snf1p and Pho85p kinases as well as by the Gac1p-Glc7p phosphatase
HSP78	Adr1p; Aft1p; Dal81p; Gcn4p; Hsf1p; Msn2p; Msn4p; Pdr1p; Pdr3p; Rap1p; Skn7p; Sok2p; Stb5p; Yap1p	Oligomeric mitochondrial matrix chaperone that cooperates with Ssc1p in mitochondrial thermotolerance after heat shock; prevents the aggregation of misfolded matrix proteins; component of the mitochondrial proteolysis system
GLK1	Aft1p; Fhl1p; Gcn4p; Gcr1p; Gcr2p; Hap4p; Msn2p; Msn4p; Pdr1p; Pdr3p; Rap1p; Rpn4p; Stb5p; Stp1p; Stp2p; War1p	Glucokinase, catalyzes the phosphorylation of glucose at C6 in the first irreversible step of glucose metabolism; one of three glucose phosphorylating enzymes; expression regulated by non-fermentable carbon sources
NOP7	Fkh2p; Gal4p; Met4p; Mss11p; Pdr1p; Pdr3p; Sfp1p; Sko1p	Nucleolar protein involved in rRNA processing and 60S ribosomal subunit biogenesis; constituent of several different pre-ribosomal particles; required for exit from G0 and the initiation of cell proliferation
GLC3	Adr1p; Aft1p; Cin5p; Gcn4p; Hsf1p; Leu3p; Met4p; Msn2p; Msn4p; Nrg1p; Nrg2p; Oaf1p; Pdr1p; Pdr3p; Phd1p; Pip2p; Sok2p; Ste12p; Tec1p	Glycogen branching enzyme, involved in glycogen accumulation; green fluorescent protein (GFP)-fusion protein localizes to the cytoplasm in a punctate pattern
RRP12	Abf1p; Gcn4p; Pdr1p; Pdr3p; Rtg3p; Sfp1p; Sko1p; Stb5p; Yap5p	Protein required for export of the ribosomal subunits; associates with the RNA components of the pre-ribosomes; contains HEAT-repeats
RLP24	Adr1p; Oaf1p; Pdr3p; Rtg3p; Sfp1p; Sko1p; Stb5p; Yap1p	Essential protein with similarity to Rpl24Ap and Rpl24Bp, associated with pre-60S ribosomal subunits and required for ribosomal large subunit biogenesis
SOL4	Adr1p; Aft1p; Arr1p; Cad1p; Cin5p; Cst6p; Gat4p; Gis1p; Hap1p; Hsf1p; Ino2p; Ino4p; Mbp1p; Met4p; Mig1p; Mot3p; Msn2p; Msn4p; Pdr3p; Pho4p; Rap1p; Rgm1p; Rpn4p; Sfp1p; Sok2p; Stp1p; Stp2p; Swi4p; Ume6p; Upc2p; Xbp1p; Yap1p; Yap5p; Yap6p; Yhp1p; Yox1p	6-phosphogluconolactonase with similarity to Sol3p
ACM1	Mbp1p; Swi4p; Yhp1p	Cell cycle regulated protein of unknown function; associated with Cdh1p and may supress the APC/C[Cdh1]-mediated proteolysis of mitotic cyclins
ROK1	Cha4p; Dot6p; Ecm22p; Ino4p; Met4p; Pdr1p; Pdr3p; Sfp1p; Sko1p; Yap3p	ATP-dependent RNA helicase of the DEAD box family; required for 18S rRNA synthesis
LAP4	Aft1p; Aft2p; Cad1p; Cin5p; Dal80p; Dal81p; Dal82p; Gat1p; Gcn4p; Gln3p; Hms1p; Mbp1p; Msn2p; Msn4p; Pdr3p; Phd1p; Pho2p; Rme1p; Rox1p; Rpn4p; Sok2p; Ste12p; Swi4p; Swi6p; Tec1p; Yap1p; Yap7p	Vacuolar aminopeptidase, often used as a marker protein in studies of autophagy and cytosol to vacuole targeting (CVT) pathway
FMP12	Adr1p; Aft1p; Arr1p; Cad1p; Crz1p; Hsf1p; Msn2p; Msn4p; Pdr1p; Pdr3p; Sfp1p; Sok2p; Tec1p; Tos8p; Yap1p	Putative protein of unknown function; the authentic, non-tagged protein is detected in highly purified mitochondria in high-throughput studies; null mutant displays decreased frequency of mitochondrial genome loss (petite formation)
YER067w	Adr1p; Aft1p; Cat8p; Fkh2p; Hap4p; Hsf1p; Msn2p; Msn4p; Pdr1p; Pdr3p; Stp1p; Stp2p; Yap1p	Putative protein of unknown function; green fluorescent protein (GFP)-fusion protein localizes to the cytoplasm and nucleus; YER067W is not an essential gene
USA1	Msn2p; Msn4p; Yap1p	Protein involved in ER-associated protein degradation (ERAD); component of the Hrd1p complex; interacts with the U1 snRNP-specific protein, Snp1p
HSP30	Abf1p; Adr1p; Aft1p; Cin5p; Fkh2p; Gat4p; Gcn4p; Hap4p; Hms1p; Hsf1p; Ifh1p; Ino2p; Ino4p; Mbp1p; Met31p; Met4p; Mig1p; Mot3p; Msn2p; Msn4p; Pdr1p; Pip2p; Rap1p; Rgm1p; Rim101p; Rtg3p; Sfl1p; Skn7p; Sok2p; Swi4p; Xbp1p; Yap1p; Yap5p; Yap6p; Yhp1p	Hydrophobic plasma membrane localized, stress-responsive protein that negatively regulates the H(+)-ATPase Pma1p; induced by heat shock, ethanol treatment, weak organic acid, glucose limitation, and entry into stationary phase
EGT2	Ace2p; Azf1p; Mcm1p; Rap1p; Rim101p; Sok2p; Swi5p; Yap1p; Yap5p	Glycosylphosphatidylinositol (GPI)-anchored cell wall endoglucanase required for proper cell separation after cytokinesis, expression is activated by Swi5p and tightly regulated in a cell cycle-dependent manner
SUN4	Fhl1p; Gcr1p; Gcr2p; Ino4p; Rap1p; Rfx1p; Rlm1p; Sok2p; Yap6p	Cell wall protein related to glucanases, possibly involved in cell wall septation; member of the SUN family
SCW11	Ace2p; Fkh1p; Fkh2p; Kar4p; Met4p; Pdr1p; Pdr3p; Sok2p; Ste12p; Swi5p; Yap5p	Cell wall protein with similarity to glucanases; may play a role in conjugation during mating based on its regulation by Ste12p
CTS1	Abf1p; Ace2p; Fkh1p; Fkh2p; Gcn4p; Rap1p; Rfx1p; Rim101p; Sko1p; Swi5p; Tos8p; Ume6p; Yap1p; Yap5p	Endochitinase, required for cell separation after mitosis; transcriptional activation during late G and early M cell cycle phases is mediated by transcription factor Ace2p
GSY1	Adr1p; Aft1p; Arr1p; Crz1p; Gcn4p; Ixr1p; Leu3p; Mig1p; Msn2p; Msn4p; Nrg1p; Nrg2p; Phd1p; Rox1p; Stp1p; Stp2p; Ume6p; Yap1p; Yhp1p; Yox1p	Glycogen synthase with similarity to Gsy2p, the more highly expressed yeast homolog; expression induced by glucose limitation, nitrogen starvation, environmental stress, and entry into stationary phase
GPH1	Adr1p; Arr1p; Cst6p; Gcn4p; Gis1p; Gts1; Hsf1p; Ino2p; Ino4p; Leu3p; Mac1p; Met4p; Msn2p; Msn4p; Pdr3p; Pdr8p; Rox1p; Rpn4p; Skn7p; Sok2p; Ste12p; Stp1p; Stp2p; Ume6p; Upc2p; Yap1p	Non-essential glycogen phosphorylase required for the mobilization of glycogen, activity is regulated by cyclic AMP-mediated phosphorylation, expression is regulated by stress-response elements and by the HOG MAP kinase pathway
PGM2	Adr1p; Arr1p; Cad1p; Cst6p; Fkh2p; Gal4p; Gis1p; Hsf1p; Ino2p; Ino4p; Leu3p; Met4p; Msn2p; Msn4p; Nrg1p; Nrg2p; Pdr1p; Pdr3p; Rme1p; Rox1p; Sok2p; Stb5p; Swi4p; Upc2p; Yap1p; Yhp1p; Yox1p	Phosphoglucomutase, catalyzes the conversion from glucose-1-phosphate to glucose-6-phosphate, which is a key step in hexose metabolism; functions as the acceptor for a Glc-phosphotransferase
ADY2	Abf1p; Adr1p; Cat8p; Cdc14p; Gis1p; Mga1p; Oaf1p; Pdr1p; Pdr3p; Rme1p; Rox1p; Rpn4p; Sok2p; Swi4p; Tos8p; Ume6p; Xbp1p; Yhp1p; Yox1p	Acetate transporter required for normal sporulation; phosphorylated in mitochondria
CTA1	Adr1p; Met32p; Msn2p; Oaf1p; Pip2p; Rap1p; Rtg1p; Sko1p; Ume6p; Yap1p; Yox1p	Catalase A, breaks down hydrogen peroxide in the peroxisomal matrix formed by acyl-CoA oxidase (Pox1p) during fatty acid beta-oxidation
SFC1	Abf1p; Cat8p; Cbf1p; Gat4p; Hap4p; Hms1p; Nrg1p; Rds2p; Rme1p; Rox1p; Sip4p; Sok2p; Tos8p; Ume6p; Xbp1p; Yap6p	Mitochondrial succinate-fumarate transporter, transports succinate into and fumarate out of the mitochondrion; required for ethanol and acetate utilization
SIP4	Azf1p; Cat8p; Gcr1p; Gcr2p; Hsf1p; Mbp1p; Rap1p; Rfx1p; Rox1p; Sip4p; Sok2p; Ume6p; Yhp1p; Yox1p	C6 zinc cluster transcriptional activator that binds to the carbon source-responsive element (CSRE) of gluconeogenic genes; involved in the positive regulation of gluconeogenesis; regulated by Snf1p protein kinase; localized to the nucleus
CRC1	Adr1p; Cat8p; Gcn4p; Hsf1p; Ino2p; Ino4p; Nrg1p; Nrg2p; Oaf1p; Phd1p; Pip2p; Rap1p; Sip4p; Sok2p; Stp1p; Stp2p; Tos8p; Ume6p	Mitochondrial inner membrane carnitine transporter, required for carnitine-dependent transport of acetyl-CoA from peroxisomes to mitochondria during fatty acid beta-oxidation
EMI2	Adr1p; Fhl1p; Hap4p; Hsf1p; Msn2p; Msn4p; Pdr1p; Pdr3p; Rap1p; Sok2p; Stb5p; Yap1p	Non-essential protein of unknown function required for transcriptional induction of the early meiotic-specific transcription factor IME1; required for sporulation; expression is regulated by glucose-repression transcription factors Mig1/2p
RFS1	Dal82p; Hsf1p; Msn2p; Msn4p; Nrg1p; Nrg2p	Protein of unknown function; member of a flavodoxin-like fold protein family that includes Pst2p and Ycp4p; green fluorescent protein (GFP)-fusion protein localizes to the cytoplasm in a punctate pattern
ICL1	Cat8p; Cdc14p; Cst6p; Gcn4p; Hap4p; Oaf1p; Sfp1p; Sip4p; Sok2p; Ste12p; Xbp1p; Yap5p	Isocitrate lyase, catalyzes the formation of succinate and glyoxylate from isocitrate, a key reaction of the glyoxylate cycle; expression of ICL1 is induced by growth on ethanol and repressed by growth on glucose
FBP1	Cat8p; Gcr1p; Gcr2p; Hap4p; Hms1p; Leu3p; Mig1p; Rds2p; Rme1p; Sip4p; Stp2p; Tos8p; Xbp1p	Fructose-1,6-bisphosphatase, key regulatory enzyme in the gluconeogenesis pathway, required for glucose metabolism
MLS1	Abf1p; Aft1p; Cat8p; Cdc14p; Cst6p; Gis1p; Hap1p; Hap4p; Hms1p; Hsf1p; Oaf1p; Reb1p; Sip4p; Sok2p; Stp1p; Stp2p; Xbp1p	Malate synthase, enzyme of the glyoxylate cycle, involved in utilization of non-fermentable carbon sources; expression is subject to carbon catabolite repression; localizes in peroxisomes during growth in oleic acid medium
SCW10	Arr1p; Ash1p; Crz1p; Hap4p; Mbp1p; Mcm1p; Phd1p; Skn7p; Sok2p; Ste12p; Swi4p; Swi6p; Tec1p; Xbp1p	Cell wall protein with similarity to glucanases; may play a role in conjugation during mating based on mutant phenotype and its regulation by Ste12p
SWI5	Azf1p; Fkh1p; Fkh2p; Ino2p; Ino4p; Mcm1p; Rap1p; Reb1p; Rtg3p; Sfp1p; Sok2p; Ste12p; Uga3p; Yap1p; Yap5p	Transcription factor that activates transcription of genes expressed at the M/G1 phase boundary and in G1 phase; localization to the nucleus occurs during G1 and appears to be regulated by phosphorylation by Cdc28p kinase
YEF3	Adr1p; Ino4p; Pdr3p; Rpn4p; Sfp1p; Yap1p	Translational elongation factor 3, stimulates the binding of aminoacyl-tRNA (AA-tRNA) to ribosomes by releasing EF-1 alpha from the ribosomal complex; contains two ABC cassettes; binds and hydrolyses ATP
YOR365c	Cbf1p; Rap1p; Sum1p; Upc2p	Putative protein of unknown function; YOR365C is not an essential protein
YAR037w	not found
YNL194c	Adr1p; Aft1p; Aft2p; Arr1p; Cat8p; Met4p; Mga1p; Mig1p; Msn2p; Msn4p; Oaf1p; Rpn4p; Sok2p; Stb5p; Stp3p; Tos8p; Upc2p	Integral membrane protein localized to eisosomes; sporulation and plasma membrane sphingolipid content are altered in mutants; has homologs SUR7 and FMP45; GFP-fusion protein is induced in response to the DNA-damaging agent MMS
YNL195c	Aft1p; Gis1p; Leu3p; Mga1p; Mig1p; Msn2p; Msn4p; Oaf1p; Rox1p; Sok2p; Ste12p; Yhp1p	Putative protein of unknown function; shares a promoter with YNL194C; the authentic, non-tagged protein is detected in highly purified mitochondria in high-throughput studies
YNL058c	Fkh1p; Fkh2p; Mcm1p; Rlm1p; Yap5p	Putative protein of unknown function; green fluorescent protein (GFP)-fusion protein localizes to the vacuole; YNL058C is not an essential gene
YCL042w	Adr1p; Fhl1p; Met4p; Msn2p; Msn4p; Oaf1p; Pdr1p; Pdr3p; Rap1p; Sok2p; Stb5p; Stp1p; Stp2p; Yap1p	Putative protein of unknown function; epitope-tagged protein localizes to the cytoplasm
NCE102	Adr1p; Aft1p; Fhl1p; Fkh2p; Flo8p; Met4p; Mig1p; Msn2p; Msn4p; Nrg1p; Nrg2p; Pdr1p; Pdr3p; Rap1p; Skn7p; Sok2p; Stb5p; Ste12p; Stp2p; Swi4p; Tec1p; War1p; Yap5p; Yap6p	Protein of unknown function; contains transmembrane domains; involved in secretion of proteins that lack classical secretory signal sequences; component of the detergent-insoluble glycolipid-enriched complexes (DIGs)
YMR196w	Adr1p; Arr1p; Cad1p; Cbf1p; Cin5p; Ecm22p; Gcn4p; Gis1p; Hsf1p; Pdr1p; Rpn4p; Tye7p; Yap1p; Yap5p; Yap6p; Yhp1p; Yox1p	Putative protein of unknown function; green fluorescent protein (GFP)-fusion protein localizes to the cytoplasm; YMR196W is not an essential gene
TSL1	Ace2p; Adr1p; Aft1p; Cat8p; Cst6p; Fkh1p; Hsf1p; Leu3p; Mbp1p; Met4p; Msn2p; Msn4p; Pdr1p; Pdr3p; Rlm1p; Rph1p; Skn7p; Sok2p; Ste12p; Stp1p; Swi4p; Swi5p; Tec1p; Yap1p; Yap6p	Large subunit of trehalose 6-phosphate synthase (Tps1p)/phosphatase (Tps2p) complex, which converts uridine-5'-diphosphoglucose and glucose 6-phosphate to trehalose, homologous to Tps3p and may share function
MDH2	Azf1p; Bas1p; Cat8p; Cdc14p; Dal81p; Flo8p; Gal4p; Hap4p; Msn2p; Msn4p; Oaf1p; Pdr1p; Phd1p; Pho2p; Rds1p; Sip4p; Skn7p; Stb5p; Stp1p; Yap1p; Yap5p; Yap6p	Cytoplasmic malate dehydrogenase, one of the three isozymes that catalyze interconversion of malate and oxaloacetate; involved in gluconeogenesis during growth on ethanol or acetate as carbon source; interacts with Pck1p and Fbp1p
CAT2	Cat8p; Cdc14p; Gis1p; Hsf1p; Oaf1p; Pip2p; Rfx1p; Rme1p; Sip4p; Sok2p; Ume6p; Xbp1p	Carnitine acetyl-CoA transferase present in both mitochondria and peroxisomes, transfers activated acetyl groups to carnitine to form acetylcarnitine which can be shuttled across membranes
TFS1	Abf1p; Adr1p; Aft1p; Arr1p; Cad1p; Crz1p; Cst6p; Ecm22p; Fhl1p; Gat4p; Mbp1p; Met4p; Mig1p; Msn2p; Msn4p; Oaf1p; Pdr1p; Pdr3p; Pho4p; Rfx1p; Rgm1p; Sok2p; Sps18p; Swi4p; Upc2p; Yap1p; Yap6p; Yhp1p; Yox1p; YPR015C	Carboxypeptidase Y inhibitor, function requires acetylation by the NatB N-terminal acetyltransferase; phosphatidylethanolamine-binding protein involved in protein kinase A signaling pathway
CHS2	Crz1p; Fkh1p; Fkh2p; Mbp1p; Mcm1p; Sfp1p; Stp2p; Yap5p	Chitin synthase II, requires activation from zymogenic form in order to catalyze the transfer of N-acetylglucosamine (GlcNAc) to chitin; required for the synthesis of chitin in the primary septum during cytokinesis
ECM38	Adr1p; Met4p; Msn2p; Msn4p; Yap1p; Yap7p	Gamma-glutamyltranspeptidase, major glutathione-degrading enzyme; involved in detoxification of electrophilic xenobiotics; expression induced mainly by nitrogen starvation
TPO3	Fkh1p; Fkh2p; Haa1p; Mcm1p; Nrg1p; Sok2p; Ste12p; Swi4p; Tec1p	Polyamine transport protein specific for spermine; localizes to the plasma membrane; member of the major facilitator superfamily
CDC5	Fkh1p; Fkh2p; Mcm1p; Yox1p	Polo-like kinase with similarity to Xenopus Plx1 and S. pombe Plo1p; found at bud neck, nucleus and SPBs; has multiple functions in mitosis and cytokinesis through phosphorylation of substrates; may be a Cdc28p substrate
PCK1	Arr1p; Ash1p; Cad1p; Cat8p; Fhl1p; Gcn4p; Gcr1p; Gis1p; Hap1p; Hap4p; Hsf1p; Mcm1p; Oaf1p; Rds2p; Rgm1p; Rpn4p; Sip4p; Skn7p; Sok2p; Tos8p; Xbp1p; Yox1p	Phosphoenolpyruvate carboxykinase, key enzyme in gluconeogenesis, catalyzes early reaction in carbohydrate biosynthesis, glucose represses transcription and accelerates mRNA degradation, regulated by Mcm1p and Cat8p, located in the cytosol
CLB2	Aft1p; Arr1p; Fkh1p; Fkh2p; Mbp1p; Mcm1p; Ndd1p; Rap1p; Reb1p; Rtg3p; Swi4p; Xbp1p	B-type cyclin involved in cell cycle progression; activates Cdc28p to promote the transition from G2 to M phase; accumulates during G2 and M, then targeted via a destruction box motif for ubiquitin-mediated degradation by the proteasome
DSE3	Ace2p; Gcn4p; Swi5p; Yap1p	Daughter cell-specific protein, may help establish daughter fate
ACH1	Cat8p; Flo8p; Gsm1p; Hap4p; Mga1p; Msn2p; Msn4p; Rpn4p; Sok2p; Ste12p; Ume6p; Yap1p	Acetyl-coA hydrolase, primarily localized to mitochondria; phosphorylated; required for acetate utilization and for diploid pseudohyphal growth
ACE2	Fkh1p; Fkh2p; Ino2p; Ino4p; Mcm1p; Met4p; Rap1p; Sok2p	Transcription factor that activates expression of early G1-specific genes, localizes to daughter cell nuclei after cytokinesis and delays G1 progression in daughters, localization is regulated by phosphorylation; potential Cdc28p substrate
ACS1	Abf1p; Adr1p; Cat8p; Cbf1p; Fkh2p; Hac1p; Hap4p; Ino4p; Rme1p; Sok2p; Ume6p; Yap5p	Acetyl-coA synthetase isoform which, along with Acs2p, is the nuclear source of acetyl-coA for histone acetlyation; expressed during growth on nonfermentable carbon sources and under aerobic conditions
GAP1	Cad1p; Cat8p; Cin5p; Cst6p; Dal80p; Dal81p; Gat1p; Gcn4p; Gln3p; Gzf3p; Hap1p; Hms1p; Rme1p; Rtg1p; Rtg3p; Sok2p; Stb5p; Ste12p; Tec1p; Tos8p; Yap5p; Yap6p	General amino acid permease; localization to the plasma membrane is regulated by nitrogen source
PIC2	Aft1p; Fkh2p; Flo8p; Gcn4p; Hap1p; Hap4p; Hms1p; Ino4p; Ixr1p; Met4p; Msn2p; Msn4p; Pdr1p; Rpn4p; Sko1p; Sok2p; Ste12p	Mitochondrial phosphate carrier, imports inorganic phosphate into mitochondria; functionally redundant with Mir1p but less abundant than Mir1p under normal conditions; expression is induced at high temperature
OM45	Adr1p; Arr1p; Cad1p; Cin5p; Cst6p; Hap1p; Hap4p; Mbp1p; Met4p; Mig1p; Msn2p; Msn4p; Pho4p; Rap1p; Rpn4p; Rtg3p; Sok2p; Ste12p; Xbp1p; Yap1p; Yap5p; Yox1p	Protein of unknown function, major constituent of the mitochondrial outer membrane; located on the outer (cytosolic) face of the outer membrane
CWP1	Arr1p; Cat8p; Fkh2p; Gat4p; Gcn4p; Gzf3p; Hac1p; Hsf1p; Leu3p; Mbp1p; Mga1p; Msn2p; Nrg1p; Pdr1p; Rap1p; Rim101p; Rlm1p; Rme1p; Rox1p; Sfp1p; Sko1p; Smp1p; Sok2p; Stb5p; Ste12p; Stp2p; Swi4p; Tec1p; Tos8p; Yhp1p; Yox1p	Cell wall mannoprotein, linked to a beta-1,3- and beta-1,6-glucan heteropolymer through a phosphodiester bond; involved in cell wall organization
YAT2	Cat8p; Cst6p; Cup2p; Gcn4p; Met4p; Oaf1p; Rfx1p; Sok2p; Yrr1p	Carnitine acetyltransferase; has similarity to Yat1p, which is a carnitine acetyltransferase associated with the mitochondrial outer membrane
SFG1	Cad1p; Cin5p; Dal81p; Ecm22p; Fkh1p; Fkh2p; Flo8p; Gln3p; Ino4p; Ixr1p; Mcm1p; Mga1p; Mot3p; Nrg1p; Nrg2p; Oaf1p; Pdr1p; Phd1p; Rap1p; Rlm1p; Rox1p; Sfp1p; Skn7p; Sok2p; Stb5p; Ste12p; Sum1p; Swi4p; Tec1p; Yap1p; Yap5p; Yap6p	Nuclear protein, putative transcription factor required for growth of superficial pseudohyphae (which do not invade the agar substrate) but not for invasive pseudohyphal growth; may act together with Phd1p; potential Cdc28p substrate
TOS1	Azf1p; Gcn4p; Mbp1p; Phd1p; Rap1p; Ste12p; Swi4p; Tec1p	Covalently-bound cell wall protein of unknown function; identified as a cell cycle regulated SBF target gene; deletion mutants are highly resistant to treatment with beta-1,3-glucanase; has sequence similarity to YJL171C
CLB1	Arr1p; Cad1p; Fkh1p; Fkh2p; Flo8p; Mbp1p; Mcm1p; Mga1p; Ndt80p; Nrg1p; Nrg2p; Pdr1p; Rap1p; Skn7p; Sok2p; Ste12p; Swi4p; Yap1p; Yhp1p	B-type cyclin involved in cell cycle progression; activates Cdc28p to promote the transition from G2 to M phase; accumulates during G2 and M, then targeted via a destruction box motif for ubiquitin-mediated degradation by the proteasome
ENB1	Aft1p; Aft2p; Crz1p; Nrg1p; Pdr1p; Pdr3p; Put3p; Rap1p; Sok2p; Yap6p; Yhp1p; YPR015C; Zap1p	Endosomal ferric enterobactin transporter, expressed under conditions of iron deprivation; member of the major facilitator superfamily; expression is regulated by Rcs1p and affected by chloroquine treatment
ICL2	Adr1p; Arr1p; Crz1p; Gis1p; Hap4p; Hms1p; Leu3p; Sok2p; Ume6p	2-methylisocitrate lyase of the mitochondrial matrix, functions in the methylcitrate cycle to catalyze the conversion of 2-methylisocitrate to succinate and pyruvate; ICL2 transcription is repressed by glucose and induced by ethanol
GDH2	Cat8p; Dal81p; Fkh2p; Gln3p; Hcm1p; Met4p; Ume6p; Yap1p	NAD(+)-dependent glutamate dehydrogenase, degrades glutamate to ammonia and alpha-ketoglutarate; expression sensitive to nitrogen catabolite repression and intracellular ammonia levels
UGP1	Adr1p; Aft1p; Arr1p; Fhl1p; Hsf1p; Leu3p; Met4p; Msn2p; Msn4p; Pdr1p; Pdr3p; Pho4p; Rgt1p; Rox1p; Rpn4p; Skn7p	UDP-glucose pyrophosphorylase (UGPase), catalyses the reversible formation of UDP-Glc from glucose 1-phosphate and UTP, involved in a wide variety of metabolic pathways, expression modulated by Pho85p through Pho4p
